# Supplementary material for: Extraction Optimization, Structural Analysis, and Potential Bioactivities of a Novel Polysaccharide from Sporisorium reilianum
Source: Antioxidants (Basel). 2024 Aug 8;13(8):965. doi: 10.3390/antiox13080965 (PMC11352142; doi:10.3390/antiox13080965)
Supplement: Supplementary file 1 [file antioxidants-13-00965-s001.zip]

Archive with 1 entries (1 files):
- antioxidants-3127717-supplementary.pdf
